# Supplementary material for: Temporal Ordering in Endocytic Clathrin-Coated Vesicle Formation via AP2 Phosphorylation
Source: Dev Cell. 2019 Aug 19;50(4):494–508.e11. doi: 10.1016/j.devcel.2019.07.017 (PMC6706699; doi:10.1016/j.devcel.2019.07.017)
Supplement: Tables S3. List of Pcore Interactants Identified by Mass Spectrometry, Related to Figure 4 [file mmc2.xlsx]

## Sheet: Table S3
Gene Names	Uniprot Id	Protein Description	Intensity Cytosol AP2	Intensity Cytosol AP2-P	Intensity Cytosol GST	iBAQ	Mol. weight [kDa]	Score	Peptides Cytosol AP2	Peptides Cytosol AP2-P	Peptides Cytosol GST	Sequence coverage Cytosol AP2 [%]	Sequence coverage Cytosol AP2-P [%]	Sequence coverage Cytosol GST [%]
NECAP1	I3LT39	NECAP endocytosis associated 1 OS=Sus scrofa GN=NECAP1 PE=1 SV=1	NaN	29.203	NaN	173940000	24.796	77.629	0	5	0	0	35.2	0
NECAP2	F1SUS2	NECAP endocytosis associated 2 OS=Sus scrofa GN=NECAP2 PE=1 SV=2	NaN	25.4547	NaN	6592700	29.977	125.85	0	6	0	0	32.5	0
COG1	F1RV32	Component of oligomeric golgi complex 1 OS=Sus scrofa GN=COG1 PE=4 SV=1	NaN	25.5902	NaN	2414600	108.86	6.6402	0	1	0	0	1.8	0
FRMD4A	F1RTX2	FERM domain containing 4A	NaN	21.6345	NaN	864600	38.045	11.459	0	1	0	0	2.4	0
PGRMC1	Q95250	Membrane-associated progesterone receptor component 1 OS=Sus scrofa GN=PGRMC1 PE=1 SV=3	NaN	21.8645	NaN	477280	21.609	11.228	0	1	0	0	7.2	0
FHL3	F1SV27	Four and a half LIM domains 3	NaN	20.3712	NaN	180120	31.114	11.308	0	2	0	0	6.4	0
RBM8A	I3LI59	RNA-binding protein 8A OS=Sus scrofa GN=RBM8A PE=1 SV=1	NaN	20.3073	NaN	162190	20.13	7.4508	0	1	0	0	6.2	0
EIF2B3	I3LN50	Eukaryotic translation initiation factor 2B subunit gamma OS=Sus scrofa GN=EIF2B3 PE=1 SV=1	NaN	21.4205	NaN	147730	42.439	11.003	0	1	0	0	2.4	0
APP	P79307	Amyloid beta A4 protein OS=Sus scrofa GN=APP PE=2 SV=2	NaN	17.6771	NaN	146310	78.614	25.886	0	1	0	0	1.2	0
LOC102166637	F1SUI9	Uncharacterized protein OS=Sus scrofa GN=LOC102166637 PE=4 SV=2	NaN	20.4682	NaN	145060	24.485	28.956	0	1	0	0	6.1	0
NUP98	F1SUZ2	Nucleoporin 98 OS=Sus scrofa GN=NUP98 PE=1 SV=2	NaN	23.3951	NaN	143260	186.06	11.154	0	2	0	0	1.5	0
C2CD5	F1SFI8	C2 calcium dependent domain containing 5	NaN	20.9132	NaN	130650	63.137	10.489	0	1	0	0	2.3	0
USP16	I3LMC2	Ubiquitin carboxyl-terminal hydrolase 16 OS=Sus scrofa GN=USP16 PE=3 SV=1	NaN	22.0457	NaN	122160	93.579	11.366	0	2	0	0	2.2	0
THRAP3	I3LIA3	Thyroid hormone receptor-associated protein 3	NaN	21.4798	NaN	104450	59.216	6.9998	0	1	0	0	2.2	0
MEPCE	F1RMY9	Methylphosphate capping enzyme	NaN	20.3769	NaN	101680	72.331	6.8567	0	1	0	0	1.6	0
H1FX	F1SPG1	H1 histone family member X OS=Sus scrofa GN=H1FX PE=1 SV=1	NaN	18.9287	NaN	63814	22.524	15.157	0	2	0	0	12.6	0
GOLPH3L	F1SS81	Golgi phosphoprotein 3 like OS=Sus scrofa GN=GOLPH3L PE=1 SV=2	NaN	19.9634	NaN	60135	32.745	8.1685	0	1	0	0	5.3	0
BAX	F1RIQ4	BCL2 associated X, apoptosis regulator OS=Sus scrofa GN=BAX PE=1 SV=2	NaN	18.9853	NaN	57664	21.257	11.274	0	2	0	0	12	0
PTPMT1	F1SIF5	Protein tyrosine phosphatase, mitochondrial 1 OS=Sus scrofa GN=PTPMT1 PE=1 SV=2	NaN	19.5037	NaN	53095	22.736	6.7852	0	1	0	0	6	0
FOCAD	F1SNG4	Focadhesin	NaN	19.4673	NaN	45302	47.377	18.865	0	1	0	0	2.8	0
GBA2	F1STB6	Non-lysosomal glucosylceramidase OS=Sus scrofa GN=GBA2 PE=1 SV=2	NaN	20.7142	NaN	43007	103.56	11.969	0	2	0	0	2.6	0
MAP6	F1SUM1	Microtubule associated protein 6 OS=Sus scrofa GN=MAP6 PE=1 SV=2	NaN	20.8697	NaN	39103	83.793	43.554	0	4	0	0	8.2	0
HDAC2	F1RZK8	Histone deacetylase OS=Sus scrofa GN=HDAC2 PE=1 SV=2	NaN	18.5245	NaN	34878	61.54	11.552	0	1	0	0	1.5	0
PLCL2	I3LCQ7	Phosphoinositide phospholipase C OS=Sus scrofa GN=PLCL2 PE=1 SV=1	NaN	19.8811	NaN	29950	104.93	10.851	0	1	0	0	1.1	0
MOV10	F1SBP9	Mov10 RISC complex RNA helicase OS=Sus scrofa GN=MOV10 PE=1 SV=2	NaN	20.6304	NaN	29513	113.32	7.5951	0	1	0	0	1.1	0
PARS2	F1S781	Prolyl-tRNA synthetase 2, mitochondrial (putative) OS=Sus scrofa GN=PARS2 PE=1 SV=1	NaN	19.2153	NaN	23411	52.463	12.922	0	1	0	0	2.8	0
NAT10	F1SGS7	RNA cytidine acetyltransferase OS=Sus scrofa GN=NAT10 PE=3 SV=1	NaN	19.5948	NaN	14397	116.08	6.4601	0	1	0	0	1.3	0
RRP12	F1S8Y8	Ribosomal RNA processing 12 homolog OS=Sus scrofa GN=RRP12 PE=4 SV=2	NaN	18.5993	NaN	6510.7	123.15	11.072	0	1	0	0	0.9	0
