# Supplementary material for: Temporal Ordering in Endocytic Clathrin-Coated Vesicle Formation via AP2 Phosphorylation
Source: Dev Cell. 2019 Aug 19;50(4):494–508.e11. doi: 10.1016/j.devcel.2019.07.017 (PMC6706699; doi:10.1016/j.devcel.2019.07.017)
Supplement: Tables S6. List of Mouse Brain Lysate Interactants of NECAP1 PHear and Its Mutant Versions R90A, R102A, and R90A/R102A, Related to Figure 7 [file mmc3.xlsx]

## Sheet: Table S6
Protein IDs	Protein names	Gene names	Mol. weight [kDa]	GST iBAQ 1	GST iBAQ 2	Phear iBAQ 1	Phear iBAQ 2	R90A iBAQ 1	R90A iBAQ 2	R102A iBAQ 1	R102 iBAQ 2	R90A / R102A iBAQ 1	R90A / R102A iBAQ 2	GST Razor + unique peptides 1	GST Razor + unique peptides 2	Phear Razor + unique peptides 1	Phear Razor + unique peptides 2	R90A Razor + unique peptides 1	R90A Razor + unique peptides 2	R102A Razor + unique peptides 1	R102A Razor + unique peptides 2	R90A / R102A Razor + unique peptides 1	R90A / R102A Razor + unique peptides 2
A0A0G2JEG8	Amphiphysin	Amph	75.339	NaN	NaN	33.5289	33.5406	32.648	32.3948	24.7154	23.7426	24.9116	24.5688	0	0	50	50	41	44	10	8	5	5
O08539	Myc box-dependent-interacting protein 1	Bin1	64.469	NaN	NaN	33.2122	33.1109	32.3112	32.0424	23.8384	22.1665	22.0608	21.365	0	0	51	52	46	40	7	5	2	1
Q8BPN8	DmX-like protein 2	Dmxl2	338.2	NaN	NaN	31.5139	31.2884	26.0061	25.3112	28.2472	28.1006	20.8915	22.0819	0	0	147	149	46	29	92	108	4	11
Q80TZ3	Putative tyrosine-protein phosphatase auxilin	Dnajc6	102.3	NaN	NaN	31.4347	31.3819	31.3474	31.2439	29.986	29.8511	27.7008	27.2274	0	0	44	43	36	39	35	40	21	20
V9GWV1	ADP-ribosylation factor GTPase-activating protein 1	Arfgap1	44.207	NaN	NaN	31.399	31.3966	29.2997	28.7936	NaN	22.9634	19.3206	NaN	0	0	26	25	18	13	0	3	1	0
A2AWI7	Endophilin-B2	Sh3glb2	44.907	NaN	NaN	31.233	31.1887	28.2789	26.6676	25.3827	25.6365	23.7769	23.2226	0	0	26	27	13	9	6	12	3	4
Q920I9	WD repeat-containing protein 7	Wdr7	163.45	NaN	NaN	30.9546	30.7142	25.5691	24.6726	27.2416	27.0308	NaN	20.0596	0	0	65	66	25	17	35	50	0	2
Q5XJY5	Coatomer subunit delta	Arcn1	57.229	NaN	NaN	30.5245	30.5112	30.1069	29.6475	29.6241	29.69	28.9134	29.0152	0	0	34	35	31	27	27	32	31	31
Q3TWS4	Clathrin coat assembly protein AP180	Snap91	61.424	NaN	NaN	30.3124	30.3646	27.7422	23.4207	19.7382	26.1096	26.115	25.8451	0	0	13	13	5	1	1	2	2	1
P47754	F-actin-capping protein subunit alpha-2	Capza2	32.967	NaN	NaN	30.1715	29.7623	26.4806	24.4216	NaN	20.0058	21.2797	20.156	0	0	15	16	6	3	0	1	1	1
Q6PGL7	WASH complex subunit FAM21	Fam21	145.31	NaN	NaN	29.8558	29.7076	26.6865	25.2598	NaN	22.4288	24.0483	24.1178	0	0	67	65	17	19	0	1	2	1
E9Q1K3	Alpha-adducin	Add1	72.925	NaN	NaN	29.569	29.5619	23.0188	NaN	24.7767	24.5801	NaN	21.6813	0	0	21	21	2	0	5	7	0	1
Q3UHJ0	AP2-associated protein kinase 1	Aak1	103.35	NaN	NaN	29.565	30.0253	27.439	27.0867	23.969	23.7797	19.5047	NaN	0	0	16	18	12	10	6	8	1	0
B1B0B8	Putative tyrosine-protein phosphatase auxilin	Dnajc6	21.699	NaN	NaN	29.5404	29.8254	29.4151	28.9865	27.7238	27.787	25.6069	24.6065	0	0	2	2	2	2	2	2	2	2
Q8CIE6	Coatomer subunit alpha	Copa	138.43	NaN	NaN	29.3547	29.16	29.2047	29.1903	28.62	28.6082	28.3181	28.4462	0	0	45	46	42	37	37	47	38	38
A2AE27	AMP deaminase 2	Ampd2	94.695	NaN	NaN	29.1582	29.1214	25.741	24.1027	NaN	17.8549	NaN	NaN	0	0	27	28	9	4	0	1	0	0
A0A0A0MQA5	Tubulin alpha-4A chain	Tuba4a	52.793	NaN	NaN	28.9589	29.0332	29.1018	28.8301	26.2091	25.9421	27.7152	27.883	0	0	9	9	8	8	7	7	8	8
Q80U49	Centrosomal protein of 170 kDa protein B	Cep170b	170.82	NaN	NaN	28.957	28.8296	25.7764	24.9798	25.1108	25.6354	23.638	23.0961	0	0	57	54	29	19	27	38	4	4
A0A0N4SW73	Rab11 family-interacting protein 5	Rab11fip5	139.55	NaN	NaN	28.7378	28.599	25.8988	25.0348	23.5341	24.1861	21.6651	18.6088	0	0	37	37	19	13	14	23	4	3
P17426	AP-2 complex subunit alpha-1	Ap2a1	107.66	NaN	NaN	28.5527	28.2402	25.2598	27.3735	24.6416	21.8812	25.3958	23.0541	0	0	37	35	12	12	6	4	6	4
P62814	V-type proton ATPase subunit B, brain isoform	Atp6v1b2	56.55	NaN	NaN	28.5422	28.1122	21.712	25.853	22.5425	23.2621	19.9306	21.1999	0	0	18	17	2	1	3	5	1	2
Q7TT50	Serine/threonine-protein kinase MRCK beta	Cdc42bpb	194.75	NaN	NaN	28.5043	28.2278	26.0603	25.0683	23.3613	24.3102	16.5464	20.8474	0	0	48	46	27	18	15	29	1	3
G3X9K4	Serine/threonine-protein phosphatase 6 regulatory subunit 2	Ppp6r2	100.46	NaN	NaN	28.2824	28.2196	26.5389	25.4905	21.9259	24.241	25.4928	26.1432	0	0	27	21	15	11	4	7	4	4
A0A0N4SVL9	Serine/threonine-protein phosphatase 6 catalytic subunit	Ppp6c	32.547	NaN	NaN	28.2649	28.37	26.3526	24.9228	22.4432	22.3525	20.8104	18.496	0	0	11	12	6	2	1	2	1	1
P17427	AP-2 complex subunit alpha-2	Ap2a2	104.02	NaN	NaN	28.1422	28.0502	24.4784	24.4259	21.5595	21.0055	21.4324	19.8624	0	0	29	28	8	9	5	4	3	1
Q505D1	Serine/threonine-protein phosphatase 6 regulatory ankyrin repeat subunit A	Ankrd28	112.9	NaN	NaN	28.1243	27.998	25.7497	23.3239	23.1777	22.8777	24.0472	24.3448	0	0	23	20	9	6	4	3	3	2
P42669	Transcriptional activator protein Pur-alpha	Pura	34.883	NaN	NaN	27.7101	27.5095	28.9806	29.4378	27.7734	27.1364	28.9967	28.8363	0	0	8	8	7	8	8	8	9	10
B1ATD5	Myotubularin-related protein 3	Mtmr3	129.68	NaN	NaN	27.4855	27.0478	26.0442	24.9587	17.6375	19.6138	NaN	21.7688	0	0	21	22	17	9	1	3	0	1
Q8BFR5	Elongation factor Tu, mitochondrial	Tufm	49.508	NaN	NaN	27.4093	27.0751	26.5015	25.0974	22.7587	23.9932	24.6915	24.6986	0	0	8	8	8	2	3	6	5	5
H7BX26	Centrosomal protein of 170 kDa	Cep170	173.94	NaN	NaN	27.394	27.1922	22.3502	19.0348	20.669	21.4201	16.5402	NaN	0	0	23	22	7	1	7	8	1	0
A0A0J9YUN4	Dynamin-1	Dnm1	97.294	NaN	NaN	27.2735	26.6064	23.2161	21.4117	19.461	17.6739	17.1773	20.1377	0	0	19	19	6	2	1	2	1	2
Q3UVL4	Vacuolar protein sorting-associated protein 51 homolog	Vps51	86.186	NaN	NaN	27.2459	27.1214	NaN	22.5684	25.8163	26.1791	18.9536	17.6648	0	0	13	14	0	2	9	14	1	1
Q60902	Epidermal growth factor receptor substrate 15-like 1	Eps15l1	99.307	NaN	NaN	27.1639	26.7943	20.303	NaN	17.0173	17.8504	NaN	NaN	0	0	15	14	2	0	1	1	0	0
Q923D4	Splicing factor 3B subunit 5	Sf3b5	10.119	NaN	NaN	27.0745	26.7322	NaN	NaN	NaN	NaN	NaN	NaN	0	0	2	2	0	0	0	0	0	0
D3YUT3	40S ribosomal protein S19	Rps19	14.896	NaN	NaN	27.0713	26.1796	NaN	NaN	NaN	23.7385	25.3971	24.2293	0	0	3	2	0	0	0	1	1	1
Q8K0G5	Protein TSSC1	Tssc1	43.126	NaN	NaN	27.05	27.124	NaN	20.8095	27.0406	26.5354	NaN	NaN	0	0	6	6	0	1	6	6	0	0
A8Y5P4	MAP7 domain-containing protein 1	Map7d1	90.091	NaN	NaN	26.7962	26.7024	27.0971	26.2476	25.2828	25.2574	26.973	26.8327	0	0	15	16	12	10	13	12	15	15
E9Q0N0	Intersectin-1	Itsn1	194.89	NaN	NaN	26.5378	26.4499	24.3693	22.7961	15.6953	21.4484	24.6405	24.6839	0	0	22	24	2	2	1	2	1	2
Q7TSI3	Serine/threonine-protein phosphatase 6 regulatory subunit 1	Ppp6r1	94.526	NaN	NaN	26.5106	26.0479	23.4002	22.9855	NaN	NaN	NaN	21.5807	0	0	9	10	3	3	0	0	0	1
A0A0R4J0F6	Cyclin-G-associated kinase	Gak	143.67	NaN	NaN	26.4284	26.369	23.7889	22.6567	NaN	NaN	18.6648	NaN	0	0	21	22	7	5	0	0	1	0
H3BJU7	Rho guanine nucleotide exchange factor 2	Arhgef2	108.59	NaN	NaN	26.2333	25.734	24.7423	22.6057	21.5172	21.153	20.9673	18.9245	0	0	13	13	7	2	3	5	2	2
Q3TWV4	AP-2 complex subunit mu	Ap2m1	49.389	NaN	NaN	26.1798	26.0408	24.4827	26.0907	27.3025	23.2451	20.6601	21.0477	0	0	12	11	4	6	3	2	1	1
Q6PIU9	Uncharacterized protein FLJ45252 homolog		37.704	NaN	NaN	26.1629	26.2012	NaN	NaN	NaN	NaN	NaN	NaN	0	0	6	6	0	0	0	0	0	0
Q8CDA1	Phosphatidylinositide phosphatase SAC2	Inpp5f	127.61	NaN	NaN	26.0075	26.1211	23.9914	23.5409	NaN	18.5663	NaN	NaN	0	0	16	16	7	6	0	2	0	0
Q91VR5	ATP-dependent RNA helicase DDX1	Ddx1	82.499	NaN	NaN	25.9812	25.0082	27.309	26.0914	25.0362	24.2755	26.6403	25.8275	0	0	8	7	8	10	7	8	8	9
S4R1N6	40S ribosomal protein S18	Rps18	12.483	NaN	NaN	25.7339	25.4137	23.6734	NaN	21.3039	20.6601	22.2586	NaN	0	0	3	3	2	0	1	1	1	0
Q8C754	Vacuolar protein sorting-associated protein 52 homolog	Vps52	82.043	NaN	NaN	25.6758	26.0532	NaN	NaN	24.9005	25.1727	NaN	NaN	0	0	4	6	0	0	4	6	0	0
Q8BUY8	G-protein coupled receptor-associated sorting protein 2	Gprasp2	92.801	NaN	NaN	25.6323	25.5735	24.5649	20.2143	19.5043	NaN	NaN	NaN	0	0	7	8	4	1	2	0	0	0
Q8CCB4	Vacuolar protein sorting-associated protein 53 homolog	Vps53	94.422	NaN	NaN	25.6049	25.9096	NaN	NaN	24.5573	25.2692	NaN	NaN	0	0	5	6	0	0	3	5	0	0
Q5SVI9	Calcium/calmodulin-dependent protein kinase type II subunit gamma	Camk2b	54.103	NaN	NaN	25.4122	25.4276	23.721	20.2649	19.5615	21.3034	20.9843	16.5659	0	0	4	4	3	1	2	3	2	1
E9QLH9	Tyrosine-protein kinase SgK223	D8Ertd82e	147.94	NaN	NaN	25.399	25.0669	23.6694	23.7416	21.1331	22.1529	19.0484	NaN	0	0	12	11	6	8	4	7	1	0
Q8BGD9	Eukaryotic translation initiation factor 4B	Eif4b	68.839	NaN	NaN	25.3441	25.0533	NaN	NaN	20.7425	21.8152	NaN	21.5204	0	0	6	5	0	1	2	3	0	4
G5E8R4	Serine/threonine-protein phosphatase 6 regulatory subunit 3	Ppp6r3	97.862	NaN	NaN	25.1804	24.9459	21.9342	24.5972	20.8964	21.2786	NaN	NaN	0	0	4	5	2	2	2	3	0	0
D3Z4U0	Zinc finger Ran-binding domain-containing protein 2	Zranb2	36.281	NaN	NaN	25.0244	24.0863	NaN	NaN	NaN	NaN	NaN	NaN	0	0	3	2	0	0	0	0	0	0
Q9DBG3	AP-2 complex subunit beta	Ap2b1	104.58	NaN	NaN	24.9972	24.5449	25.9659	24.3469	NaN	19.8429	22.1656	23.0905	0	0	16	14	9	8	0	1	5	4
Q9JHU4	Cytoplasmic dynein 1 heavy chain 1	Dync1h1	532.04	NaN	NaN	24.8021	24.7642	22.1951	21.1492	19.2168	19.8095	18.7066	20.2552	0	0	27	28	10	7	4	8	4	2
Q0KL02	Triple functional domain protein	Trio	347.86	NaN	NaN	24.7118	24.6033	23.8497	23.0019	21.8783	21.636	NaN	NaN	0	0	8	9	7	6	4	5	0	0
Q8CI71	Coiled-coil domain-containing protein 132	Ccdc132	111.17	NaN	NaN	24.6836	24.3089	NaN	NaN	23.3479	23.5367	NaN	NaN	0	0	7	5	0	0	3	5	0	0
P61982	14-3-3 protein gamma	Ywhag	28.302	NaN	NaN	24.5922	24.6724	23.2991	NaN	NaN	NaN	20.5055	NaN	0	0	3	3	2	0	0	0	1	0
A0A1D5RM83	IQ motif and SEC7 domain-containing protein 1	Iqsec1	117.93	NaN	NaN	24.4949	24.2998	20.5271	20.6149	19.2558	20.0895	18.8411	19.3326	0	0	5	4	1	2	3	3	2	2
F6R6F1	RalBP1-associated Eps domain-containing protein 1	Reps1	81.876	NaN	NaN	24.3556	24.3536	NaN	NaN	NaN	NaN	NaN	NaN	0	0	3	3	0	0	0	0	0	0
Q8VDM6	Heterogeneous nuclear ribonucleoprotein U-like protein 1	Hnrnpul1	96.001	NaN	NaN	24.1517	24.1441	26.8964	22.2595	23.6025	24.728	26.7069	26.7128	0	0	6	7	7	3	4	9	10	10
A2AUK5	Band 4.1-like protein 1	Epb4.1l1	98.314	NaN	NaN	24.046	23.6702	NaN	21.3547	18.7278	20.9859	21.9443	21.4374	0	0	5	5	0	2	1	3	3	2
P36916	Guanine nucleotide-binding protein-like 1	Gnl1	68.77	NaN	NaN	23.9297	23.7056	NaN	18.0711	NaN	18.5009	NaN	NaN	0	0	7	6	0	1	0	1	0	0
Q9WV92	Band 4.1-like protein 3	Epb41l3	103.34	NaN	NaN	23.9059	24.1275	22.301	NaN	20.9413	21.5222	23.2233	22.8567	0	0	3	3	2	0	1	2	3	3
K3W4L0	Unconventional myosin-XVIIIa	Myo18a	230.99	NaN	NaN	23.8721	23.3569	NaN	NaN	NaN	16.1725	NaN	NaN	0	0	9	8	0	0	0	1	0	0
A0A0U1RQ06	AP-2 complex subunit sigma	Ap2s1	11.034	NaN	NaN	23.7674	NaN	NaN	NaN	NaN	NaN	NaN	NaN	0	0	1	0	0	0	0	0	0	0
E9QNQ2	Serine/threonine-protein phosphatase 6 regulatory ankyrin repeat subunit B	Ankrd44	109.35	NaN	NaN	23.7665	23.2754	NaN	20.5414	NaN	17.9816	NaN	NaN	0	0	2	2	0	1	0	1	0	0
Q6P572	Myotubularin-related protein 2	Mtmr2	65.767	NaN	NaN	23.7617	24.1232	NaN	19.5276	23.757	24.4035	NaN	NaN	0	0	4	6	0	1	3	6	0	0
Q80VD1	Protein FAM98B	Fam98b	45.349	NaN	NaN	23.3174	22.6651	25.2019	22.1019	21.431	21.9893	25.1273	24.4975	0	0	2	2	3	1	2	2	3	3
Q921M3	Splicing factor 3B subunit 3	Sf3b3	135.55	NaN	NaN	23.2967	23.211	NaN	NaN	19.9245	20.6305	20.0228	20.6734	0	0	3	3	0	0	1	1	1	1
Q5SVG5	AP-1 complex subunit beta-1	Ap1b1	101.19	NaN	NaN	22.8179	23.3131	21.38	21.2309	NaN	18.955	NaN	19.4548	0	0	2	2	2	1	0	1	0	1
E9Q6B6	C-Jun-amino-terminal kinase-interacting protein 3	Mapk8ip3	143.44	NaN	NaN	22.385	21.2793	NaN	NaN	NaN	NaN	NaN	NaN	0	0	2	2	0	0	0	0	0	0
B1AV20	RalBP1-associated Eps domain-containing protein 2	Reps2	57.532	NaN	NaN	22.3154	22.4226	NaN	19.6225	NaN	NaN	NaN	NaN	0	0	2	2	0	1	0	0	0	0
Q8BGC0	HIV Tat-specific factor 1 homolog	Htatsf1	86.239	NaN	NaN	22.2527	22.2801	NaN	NaN	NaN	NaN	NaN	NaN	0	0	5	5	0	0	0	0	0	0
Q8BTI7	Serine/threonine-protein phosphatase 6 regulatory ankyrin repeat subunit C	Ankrd52	115.03	NaN	NaN	22.0962	21.6554	NaN	NaN	NaN	NaN	NaN	21.2681	0	0	2	2	0	0	0	0	0	1
Q6NZL0	Protein SOGA3	Soga3	103.48	NaN	NaN	21.9982	22.2327	NaN	20.2765	NaN	18.0823	NaN	17.6795	0	0	2	2	0	2	0	1	0	1
G5E866	Splicing factor 3B subunit 1	Sf3b1	145.83	NaN	NaN	21.996	22.3448	NaN	23.9943	20.0616	NaN	NaN	NaN	0	0	5	6	0	1	1	0	0	0
E9Q7U2	Calcium-binding and coiled-coil domain-containing protein 1	Calcoco1	70.932	NaN	NaN	21.7987	22.3283	NaN	NaN	18.5816	NaN	NaN	NaN	0	0	2	4	0	0	1	0	0	0
Q3UJB0	Splicing factor 3b, subunit 2	Sf3b2	98.197	NaN	NaN	21.6914	21.9339	NaN	NaN	NaN	NaN	NaN	NaN	0	0	3	3	0	0	0	0	0	0
A0A1W2P832	Ral GTPase-activating protein subunit alpha-1	Ralgapa1	234.41	NaN	NaN	21.0181	20.7766	NaN	NaN	18.8466	14.7737	18.4373	18.4795	0	0	4	3	0	0	1	1	1	1
