# Supplementary material for: Temporal Ordering in Endocytic Clathrin-Coated Vesicle Formation via AP2 Phosphorylation
Source: Dev Cell. 2019 Aug 19;50(4):494–508.e11. doi: 10.1016/j.devcel.2019.07.017 (PMC6706699; doi:10.1016/j.devcel.2019.07.017)
Supplement: Tables S7. List of Identified NECAP1 PHear Interactants from Three Non-neuronal Cell Lysates, See Attached Information, Related to Figure S7 [file mmc4.xlsx]

## Sheet: Table S7
Protein IDs	Protein names	Gene names	HeLa-1-133	HeLa-GST	HepG2-1-133	HepG2-GST	RPE-1-133	RPE-GST	iBAQ	Mol. weight [kDa]	Peptides HeLa-1-133	Peptides HeLa-GST	Peptides HepG2-1-133	Peptides HepG2-GST	Peptides RPE-1-133	Peptides RPE-GST
P84103	Serine/arginine-rich splicing factor 3	SRSF3	28.4201	NaN	29.3512	NaN	29.7958	NaN	1303400000	19.329	8	0	9	1	9	1
Q13247	Serine/arginine-rich splicing factor 6	SRSF6	28.507	NaN	28.6068	NaN	28.6916	NaN	390940000	39.586	7	0	9	0	10	0
P54886	Delta-1-pyrroline-5-carboxylate synthase	ALDH18A1	25.5924	NaN	24.6302	NaN	28.0621	NaN	20105000	87.301	7	0	8	0	25	1
P49750	YLP motif-containing protein 1	YLPM1	24.9336	NaN	25.8081	NaN	27.7895	NaN	12440000	219.98	7	0	18	0	30	1
Q86V48	Leucine zipper protein 1	LUZP1	26.6858	NaN	25.1873	NaN	27.6136	NaN	28773000	120.27	9	1	5	1	21	1
Q13492	Phosphatidylinositol-binding clathrin assembly protein	PICALM	26.8529	NaN	26.3537	NaN	27.5192	NaN	65214000	70.754	4	0	7	1	11	0
Q14152	Eukaryotic translation initiation factor 3 subunit A	EIF3A	25.9398	NaN	26.3129	NaN	27.3566	NaN	24190000	166.57	10	0	17	1	24	0
Q9Y2W1	Thyroid hormone receptor-associated protein 3	THRAP3	25.9325	NaN	26.5019	NaN	27.2768	NaN	31572000	108.66	6	0	10	0	17	1
Q9NYF8	Bcl-2-associated transcription factor 1	BCLAF1	25.1019	NaN	26.1143	NaN	27.2611	NaN	25858000	106.12	5	1	11	0	20	0
Q6Y7W6	PERQ amino acid-rich with GYF domain-containing protein 2	GIGYF2	27.0886	NaN	26.857	NaN	27.1559	NaN	46372000	150.07	18	0	13	1	11	1
Q9H910	Hematological and neurological expressed 1-like protein	HN1L	29.1974	NaN	28.7882	NaN	27.1431	NaN	1056500000	20.063	16	0	15	0	10	0
A0A096LPC5	WASH complex subunit FAM21C	FAM21C	22.2506	NaN	NaN	NaN	NaN	NaN	662040	147.15	12	0	5	1	11	0
P46937	Transcriptional coactivator YAP1	YAP1	27.9252	NaN	26.6728	NaN	26.9866	NaN	181140000	54.461	10	0	9	0	9	0
P50552	Vasodilator-stimulated phosphoprotein	VASP	28.4703	NaN	26.9393	NaN	26.8188	NaN	226030000	39.829	11	0	9	0	10	0
Q05682	Caldesmon	CALD1	29.3443	NaN	25.9682	NaN	26.5754	NaN	210630000	93.23	19	0	9	1	10	1
Q9UEY8	Gamma-adducin	ADD3	25.6741	NaN	25.8469	NaN	26.4513	NaN	38117000	79.154	7	0	8	0	6	0
Q7Z739	YTH domain-containing family protein 3	YTHDF3	24.821	NaN	26.552	NaN	26.4329	NaN	63319000	63.86	4	0	11	1	8	1
Q641Q2	WASH complex subunit FAM21A	FAM21A	26.6122	NaN	25.4501	NaN	26.3852	NaN	15464000	147.18	12	0	6	0	12	0
F8W8M4	Actin-binding LIM protein 1	ABLIM1	NaN	NaN	23.5507	NaN	NaN	NaN	3158000	81.104	7	0	12	1	9	0
Q9Y5A9	YTH domain-containing family protein 2	YTHDF2	26.9496	NaN	26.7078	NaN	26.2718	NaN	86840000	62.333	5	0	6	0	6	0
P29590	Protein PML	PML	25.8469	NaN	25.0503	NaN	26.2051	NaN	16040000	97.55	8	0	5	1	10	0
E9PFQ4	Pleckstrin homology-like domain family B member 2	PHLDB2	25.6803	NaN	24.132	NaN	26.1637	NaN	11243000	125.47	4	0	3	0	15	0
Q9Y5X1	Sorting nexin-9	SNX9	26.6122	NaN	25.9757	NaN	26.0939	NaN	63217000	66.591	12	0	11	1	6	1
X6R9L0	DnaJ homolog subfamily C member 3	DNAJC3	25.6182	NaN	24.7112	NaN	26.0151	NaN	34375000	51.911	6	0	5	0	5	0
Q9GZV5	WW domain-containing transcription regulator protein 1	WWTR1	24.1933	NaN	24.2303	NaN	25.9815	NaN	31248000	44.101	3	0	4	0	7	1
A9Z1X7	Serine/arginine repetitive matrix protein 1	SRRM1	24.6795	NaN	24.9122	NaN	25.8081	NaN	9516600	103.39	3	0	6	0	4	1
Q86UU1	Pleckstrin homology-like domain family B member 1	PHLDB1	23.3462	NaN	23.3822	NaN	25.7735	NaN	3680200	151.16	5	0	5	1	12	0
H3BU16		HN1L	22.8541	NaN	NaN	NaN	NaN	NaN	9782900	17.603	15	0	13	0	7	0
Q7L576	Cytoplasmic FMR1-interacting protein 1	CYFIP1	25.3632	NaN	24.9107	NaN	25.7356	NaN	11275000	145.18	9	0	9	1	7	0
Q99613	Eukaryotic translation initiation factor 3 subunit C	EIF3C	25.777	NaN	25.85	NaN	25.7139	NaN	22197000	105.34	10	0	14	1	9	1
O95232	Luc7-like protein 3	LUC7L3	26.3321	NaN	27.1174	NaN	25.6444	NaN	101260000	51.466	10	0	12	0	4	0
P62081	40S ribosomal protein S7	RPS7	24.8293	NaN	24.4547	NaN	25.6147	NaN	56585000	22.127	7	1	6	1	3	1
Q07666	KH domain-containing, RNA-binding, signal transduction-associated protein 1	KHDRBS1	26.5686	NaN	28.3942	NaN	25.5763	NaN	425500000	48.227	7	0	10	1	3	0
E7EX73	Eukaryotic translation initiation factor 4 gamma 1	EIF4G1	27.9547	NaN	26.3416	NaN	25.4372	NaN	40672000	158.64	11	0	9	0	7	0
H0Y6A0		ARFGAP3	25.4349	NaN	24.4939	NaN	NaN	NaN	33098000	29.956	10	0	11	1	6	1
F8W7U8	Double-strand break repair protein MRE11A	MRE11A	25.6587	NaN	26.5855	NaN	25.4341	NaN	36911000	80.521	10	0	7	1	5	0
V9GYM8	Rho guanine nucleotide exchange factor 2	ARHGEF2	23.6209	NaN	23.3195	NaN	25.3882	NaN	3516900	116.07	4	0	4	0	8	0
O95218	Zinc finger Ran-binding domain-containing protein 2	ZRANB2	26.0216	NaN	27.2786	NaN	25.3366	NaN	103240000	37.404	6	0	7	0	3	0
Q13243	Serine/arginine-rich splicing factor 5	SRSF5	24.5793	NaN	24.7244	NaN	25.2737	NaN	67964000	31.263	4	0	5	1	3	1
Q7LBC6	Lysine-specific demethylase 3B	KDM3B	27.4609	NaN	26.4732	NaN	25.2429	NaN	25658000	191.58	22	0	10	0	8	0
Q9UGP4	LIM domain-containing protein 1	LIMD1	25.7678	NaN	24.5669	NaN	25.2039	NaN	17747000	72.189	10	0	5	0	3	0
Q93052	Lipoma-preferred partner	LPP	27.9355	NaN	26.4091	NaN	25.1607	NaN	107390000	65.746	18	0	14	0	7	0
J3QSX6	Actin-binding LIM protein 1	ABLIM1	25.2372	NaN	26.4052	NaN	25.0684	NaN	36026000	46.07	6	0	13	1	8	0
Q9BYJ9	YTH domain-containing family protein 1	YTHDF1	25.7409	NaN	27.8354	NaN	25.0441	NaN	111750000	60.873	7	0	14	0	6	1
E7EVJ5	Cytoplasmic FMR1-interacting protein 2	CYFIP2	23.4298	NaN	NaN	NaN	NaN	NaN	1229100	142.58	7	0	4	0	5	0
P49790	Nuclear pore complex protein Nup153	NUP153	23.1842	NaN	NaN	NaN	NaN	NaN	3121500	153.94	3	0	4	0	5	0
P49757	Protein numb homolog	NUMB	24.5345	NaN	25.0945	NaN	25.0077	NaN	22598000	70.803	5	0	10	0	3	1
Q6PKG0	La-related protein 1	LARP1	25.5343	NaN	23.9304	NaN	24.908	NaN	7660800	123.51	10	0	4	0	6	0
Q92804	TATA-binding protein-associated factor 2N	TAF15	24.4232	NaN	24.396	NaN	24.8953	NaN	12585000	61.829	6	0	5	0	3	1
O00203	AP-3 complex subunit beta-1	AP3B1	24.9087	NaN	24.4177	NaN	24.8124	NaN	8884300	121.32	4	0	7	0	3	0
A0A087WZV0	Inositol hexakisphosphate and diphosphoinositol-pentakisphosphate kinase 2	PPIP5K2	26.4515	NaN	25.6649	NaN	24.7932	NaN	18171000	144.36	9	0	7	1	4	0
C9JEJ2	Choline-phosphate cytidylyltransferase A	PCYT1A	26.6622	NaN	27.7772	23.2497	24.7549	NaN	101710000	43.263	17	0	13	1	5	1
Q92530	Proteasome inhibitor PI31 subunit	PSMF1	24.4471	NaN	26.9865	NaN	24.7287	NaN	113020000	29.816	5	0	10	0	3	0
P49792	E3 SUMO-protein ligase RanBP2	RANBP2	23.7273	NaN	NaN	NaN	NaN	NaN	1105700	358.2	4	0	4	0	4	0
Q8TF01	Arginine/serine-rich protein PNISR	PNISR	26.3478	NaN	26.3203	NaN	24.7266	NaN	64397000	92.576	6	0	13	1	5	1
A0A096LP25	Uncharacterized protein FLJ45252	AAK1	23.9661	NaN	24.0833	NaN	24.705	NaN	18421000	54.448	3	0	4	0	4	0
O14976	Cyclin-G-associated kinase	GAK	24.4606	NaN	NaN	NaN	NaN	NaN	4171300	143.19	8	0	3	0	4	1
Q8TEW0	Partitioning defective 3 homolog	PARD3	25.2928	NaN	25.7249	NaN	24.5846	NaN	10074000	151.42	6	0	13	1	4	1
O95721	Synaptosomal-associated protein 29	SNAP29	26.3338	NaN	25.6374	NaN	24.5652	NaN	94359000	28.97	9	0	6	1	4	1
C9J4M6	DNA-directed RNA polymerase	POLR2B	26.0749	NaN	25.6987	NaN	24.4262	NaN	18157000	121.37	11	0	6	1	3	0
Q96IF1	LIM domain-containing protein ajuba	AJUBA	24.7601	NaN	25.2084	NaN	24.4214	NaN	22662000	56.933	5	0	8	0	3	1
H0Y360	AMP deaminase 2	AMPD2	25.6676	NaN	25.2475	NaN	24.4115	NaN	20314000	98.401	10	0	6	1	4	0
A0A0A0MT33	Protein SCAF8	SCAF8	24.6714	NaN	24.9718	NaN	24.2936	NaN	11529000	148.86	3	0	9	0	3	0
Q5VT52	Regulation of nuclear pre-mRNA domain-containing protein 2	RPRD2	25.536	NaN	24.6073	NaN	24.2935	NaN	8852600	156.02	9	0	6	1	3	1
Q9UJU6	Drebrin-like protein	DBNL	26.4262	NaN	24.7331	NaN	NaN	NaN	46163000	48.207	9	0	7	1	3	1
Q9H6T3	RNA polymerase II-associated protein 3	RPAP3	25.4404	NaN	24.8498	NaN	24.2785	NaN	18218000	75.718	6	0	5	0	3	0
A0A0A0MQS2	CLK4-associating serine/arginine rich protein	CLASRP	25.4396	NaN	27.4183	NaN	24.2736	NaN	92450000	77.161	3	0	7	0	5	0
E7EW77	Abl interactor 2	ABI2	24.2467	NaN	24.1232	NaN	24.0472	NaN	21080000	52.789	6	0	6	1	4	0
H0YEF7	Phosphatidylinositol-binding clathrin assembly protein	PICALM	NaN	NaN	NaN	NaN	23.768	NaN	20445000	31.358	4	0	4	0	7	0
O14964	Hepatocyte growth factor-regulated tyrosine kinase substrate	HGS	25.158	NaN	27.0943	NaN	23.7372	NaN	53792000	86.191	6	0	10	1	3	1
Q7Z3B4	Nucleoporin p54	NUP54	24.1413	NaN	23.2339	NaN	23.6316	NaN	10005000	55.435	6	0	3	0	4	1
Q05397	Focal adhesion kinase 1	PTK2	23.8388	NaN	23.5258	NaN	23.3336	NaN	3912900	119.23	3	0	4	0	3	1
Q9H425	Uncharacterized protein C1orf198	C1orf198	26.3976	NaN	21.8823	NaN	23.2647	NaN	33758000	36.346	9	0	3	1	4	0
Q2M2I8	AP2-associated protein kinase 1	AAK1	23.837	NaN	23.6023	NaN	23.1307	NaN	6077300	103.88	4	0	4	1	3	1
A0A087WZL0	Pleckstrin homology-like domain family B member 1	PHLDB1	NaN	NaN	22.2552	NaN	23.0709	NaN	1654900	73.104	3	0	4	1	9	0
F8VX32	Dystrophin	DMD	24.3431	NaN	23.4677	NaN	23.0241	NaN	4098100	141.77	3	0	3	0	3	0
E9PL71	Elongation factor 1-delta	EEF1D	NaN	NaN	NaN	NaN	21.5772	NaN	7551600	20.819	8	0	4	1	6	0
